# Supplementary material for: Optimization data on total cost of ownership for conventional and battery electric heavy vehicles driven by humans and by automated driving systems
Source: Data Brief. 2020 Apr 18;30:105566. doi: 10.1016/j.dib.2020.105566 (PMC7214845; doi:10.1016/j.dib.2020.105566)
Supplement: Supplementary Data S1 — Supplementary Raw Research Data. This is open data under the CC BY license http://creativecommons.org/licenses/by/4.0/ [file mmc1.zip]

Archive with 5 entries (5 files):
- Data/mainDataOptTCO.mat
- Data/optimumTCOgraphs.m
- Data/roadData.mat
- Data/sensitivityData.mat
- Data/sensitivityFigures.m
