# Supplementary material for: Optimization data on total cost of ownership for conventional and battery electric heavy vehicles driven by humans and by automated driving systems
Source: Data Brief. 2020 Apr 18;30:105566. doi: 10.1016/j.dib.2020.105566 (PMC7214845; doi:10.1016/j.dib.2020.105566)
Supplement: Supplementary Data S1 — Supplementary Raw Research Data. This is open data under the CC BY license http://creativecommons.org/licenses/by/4.0/ [file mmc1.zip › Data/optimumTCOgraphs.m]

% The code is written by Toheed Ghandriz (toheed.ghandriz@chalmers.se)
% Division of Vehicle Engineering and Autonomous Systems,
% Department of Mechanics and Maritime Sciences, Chalmers University of
% Technology, SE-41296 Gothenburg, Sweden.

% The code is a part of supplementary materials of the Data in Brief article
% "Optimization data on total cost of ownership for conventional and battery 
% electric heavy vehicles driven by human and by Automated Driving
% Systems", journal of Data in Brief, Elsevier.

clc
clear
close all

load('mainDataOptTCO.mat')


vehicleSize = 1;    % Please choose a number ( 1: Rigid truck, 2: Tractor-semitrailer, 3: Nordic combination, 4: A-double)
roadHilliness = 1;  % Please choose a number ( 1: Flat road, 2: Predominantly flat road, 3: Hilly road, 4: Very hilly road)
roadLength = 5;     % Please choose a number ( 1: 10 km, 2: 20 km, 3: 40 km, 4: 80 km, 5: 160 km, 6: 320 km)


numberOfVehicles  =1;   % Number of vehicles should be realistic in a way that they can share charging infrastructure without influencing each others mission time. Sharing loading/unloading is not considered. 
                        % For excluding charging infrastructure for TCO use
                        % numberOfVehicles  =1e6;
                        
roadLen = [10,20,40,80,160,320];
rHliName = {'Flat road', 'Predominantly flat road', 'Hilly road', 'Very hilly road'};
vsNames = {'Rigid truck','Tractor-semitrailer','Nordic comb.','A-double'};


%% Fixed road hilliness and vehicle combination (size)

% ADS-DV BEHVs
for rLL=1:6
    for rH = roadHilliness
        for rL = rLL
            rS = 0;
            for refSpeed = [20,30,40,50,60,70,80,90]
                rS = rS+1;
                for vs= 1:4
                    if ~isempty(adsBEHV_TCOcomponents{rH,rL,rS,vs})
                        if adsBEHV_TCOcomponents{rH,rL,rS,vs}(1)<inf
                            TCO_speed_vs(rS,vs) = adsBEHV_TCOPerYearPerTon{rH,rL,rS,vs}-...
                            adsBEHV_TCOcomponents{rH,rL,rS,vs}(10)+adsBEHV_TCOcomponents{rH,rL,rS,vs}(10)/numberOfVehicles;
                        end
                    end
                end
            end
        end
    end

    
    figure(vehicleSize)
    set(gcf, 'Position',[498         219        1047         576])
    subplot(2,3,rLL);
    eu=sprintf('%c',8364);
    lnh =plot([20,30,40,50,60,70,80,90],TCO_speed_vs(:,vehicleSize));
    ylabel(['TCO/ton/year (',eu, ')'])
    xlabel('Average speed (km/h)')
    set(lnh,{'Marker'},{'*'})
    title(strcat('road length = ', num2str(roadLen(rLL)),' km'))
    grid on
    hold on
    

end


% HD BEHVs
for rLL=1:6
    for rH = roadHilliness
        for rL = rLL
            rS = 0;
            for refSpeed = [20,30,40,50,60,70,80,90]
                rS = rS+1;
                for vs=1:4
                    if ~isempty(adsBEHV_TCOcomponents{rH,rL,rS,vs})
                        if ~isempty(hdBEHV_TCOcomponents{rH,rL,rS,vs}) 
                            TCO_speed_vs(rS,vs) = hdBEHV_TCOPerYearPerTon{rH,rL,rS,vs}-...
                            hdBEHV_TCOcomponents{rH,rL,rS,vs}(10)+hdBEHV_TCOcomponents{rH,rL,rS,vs}(10)/numberOfVehicles;
                        else
                            TCO_speed_vs(rS,vs) = hdBEHV_TCOPerYearPerTon{rH,rL,rS,vs};
                        end
                    end
                end
            end
        end
    end
    
    figure(vehicleSize)
    subplot(2,3,rLL);
    eu=sprintf('%c',8364);
    lnh =plot([20,30,40,50,60,70,80,90],TCO_speed_vs(:,vehicleSize));
    ylabel(['TCO/ton/year (',eu, ')'])
    xlabel('Average speed (km/h)')
    set(lnh,{'Marker'},{'^'})
    title(strcat('road length = ', num2str(roadLen(rLL)),' km'))
    grid on
    hold on
end

% ADS-DV CHVs
for rLL=1:6
    for rH = roadHilliness
        for rL = rLL
            rS = 0;
            for refSpeed = [20,30,40,50,60,70,80,90]
                rS = rS+1;
                for vs= 1:4
                    TCO_speed_vs(rS,vs) = adsCHV_TCOPerYearPerTon{rH,rL,rS,vs};
                end
            end
        end
    end
   
    figure(vehicleSize)
    subplot(2,3,rLL);
    eu=sprintf('%c',8364);
    lnh =plot([20,30,40,50,60,70,80,90],TCO_speed_vs(:,vehicleSize));
    ylabel(['TCO/ton/year (',eu, ')'])
    xlabel('Average speed (km/h)')
    set(lnh,{'Marker'},{'+'})
    title(strcat('road length = ', num2str(roadLen(rLL)),' km'))
    grid on
    hold on
end

% HD CHVs
for rLL=1:6
    for rH = roadHilliness
        for rL = rLL
            rS = 0;
            for refSpeed = [20,30,40,50,60,70,80,90]
                rS = rS+1;
                for vs= 1:4
                    TCO_speed_vs(rS,vs) = hdCHV_TCOPerYearPerTon{rH,rL,rS,vs};
                end
            end
        end
    end
    
    figure(vehicleSize)
    subplot(2,3,rLL);
    eu=sprintf('%c',8364);
    lnh =plot([20,30,40,50,60,70,80,90],TCO_speed_vs(:,vehicleSize));
    ylabel(['TCO/ton/year (',eu, ')'])
    xlabel('Average speed (km/h)')
    set(lnh,{'Marker'},{'x'})
    if rLL==3
        legend('BEHV, driving automation', 'BEHV, human driver', 'CHV, driving automation','CHV, human driver');
    end
    title(strcat('road length = ', num2str(roadLen(rLL)),' km'))
    grid on
    hold on
    
end

% Build title of axes
axes( 'Position', [0, 0.95, 1, 0.05] ) ;
set( gca, 'Color', 'None', 'XColor', 'None', 'YColor', 'None' ) ;
text( 0.5, 0.1, [vsNames{vehicleSize}, ', ' , rHliName{roadHilliness}], 'FontSize', 14', 'FontWeight', 'Bold', ...
  'HorizontalAlignment', 'Center', 'VerticalAlignment', 'Bottom' ) ; 
set(gcf, 'Position',[498         219        1047         576])


%% Fixed road length and hilliness

rLnames = {'10 km','20 km','40 km','80 km', '160 km', '320 km'};

rH = roadHilliness;
rL = roadLength;
        
for rS = 1:8
    for vs = 1:4
        TCO_speed_vs(rS,vs) = adsBEHV_TCOPerYearPerTon{rH,rL,rS,vs}-...
                            adsBEHV_TCOcomponents{rH,rL,rS,vs}(10)+adsBEHV_TCOcomponents{rH,rL,rS,vs}(10)/numberOfVehicles;
    end 
end
vSizes = {'Rigid truck', 'Tractor-semitrailer','Nordic combination', 'A-double'};
figure(135)
for vs = 1:4
    subplot(2,2,vs);
    eu=sprintf('%c',8364);
    lnh =plot([20,30,40,50,60,70,80,90],TCO_speed_vs(:,vs));
    ylabel(['TCO/ton/year (',eu, ')'])
    xlabel('Average speed (km/h)')
    set(lnh,{'Marker'},{'*'})
    title(strcat('Vehicle: ', vSizes{vs}))
    grid on
    hold on
end


for rS = 1:8
    for vs = 1:4
        if ~isempty(hdBEHV_TCOcomponents{rH,rL,rS,vs})
            TCO_speed_vs(rS,vs) = hdBEHV_TCOPerYearPerTon{rH,rL,rS,vs}-...
                            hdBEHV_TCOcomponents{rH,rL,rS,vs}(10)+hdBEHV_TCOcomponents{rH,rL,rS,vs}(10)/numberOfVehicles;
        else
            TCO_speed_vs(rS,vs) = hdBEHV_TCOPerYearPerTon{rH,rL,rS,vs};
        end
    end 
end

figure(135)
for vs = 1:4
    subplot(2,2,vs);
    eu=sprintf('%c',8364);
    lnh =plot([20,30,40,50,60,70,80,90],TCO_speed_vs(:,vs));
    ylabel(['TCO/ton/year (',eu, ')'])
    xlabel('Average speed (km/h)')
    set(lnh,{'Marker'},{'^'})
    grid on
    hold on
end


for rS = 1:8
    for vs = 1:4
        TCO_speed_vs(rS,vs) = adsCHV_TCOPerYearPerTon{rH,rL,rS,vs};
    end 
end

figure(135)
for vs = 1:4
    subplot(2,2,vs);
    eu=sprintf('%c',8364);
    lnh =plot([20,30,40,50,60,70,80,90],TCO_speed_vs(:,vs));
    ylabel(['TCO/ton/year (',eu, ')'])
    xlabel('Average speed (km/h)')
    set(lnh,{'Marker'},{'+'})
    grid on
    hold on
end


for rS = 1:8
    for vs = 1:4
        TCO_speed_vs(rS,vs) = hdCHV_TCOPerYearPerTon{rH,rL,rS,vs};
    end 
end

fig=figure(135);
for vs = 1:4
    subplot(2,2,vs);
    eu=sprintf('%c',8364);
    lnh =plot([20,30,40,50,60,70,80,90],TCO_speed_vs(:,vs));
    ylabel(['TCO/ton/year (',eu, ')'])
    xlabel('Average speed (km/h)')
    set(lnh,{'Marker'},{'x'})
    if vs==2
        legend('BEHV, driving automation', 'BEHV, human driver', 'CHV, driving automation','CHV, human driver');
    end
    grid on
    hold on
    
end


axes( 'Position', [0, 0.95, 1, 0.05] ) ;
 set( gca, 'Color', 'None', 'XColor', 'None', 'YColor', 'None' ) ;
 text( 0.5, 0.1, [rHliName{rH},', ', rLnames{rL}], 'FontSize', 14', 'FontWeight', 'Bold', ...
      'HorizontalAlignment', 'Center', 'VerticalAlignment', 'Bottom' ) ; 
set(gcf, 'Position',[497   219     2*1047/3     576])


%% Road length and hilliness is fixed (bar plot)

for rH = 1:4
    for rL= 1: 6
        for vs = 1:4
            for rS = 1:8
                TCO_BEHVs_ADS(rS) = adsBEHV_TCOPerYearPerTon{rH,rL,rS,vs};
                TCO_BEHVs_HD(rS) = hdBEHV_TCOPerYearPerTon{rH,rL,rS,vs};
                TCO_CHVs_ADS(rS) = adsCHV_TCOPerYearPerTon{rH,rL,rS,vs};
                TCO_CHVs_HD(rS) = hdCHV_TCOPerYearPerTon{rH,rL,rS,vs};
            end
            [TCO_min_BEHVs_ADS(rH,rL,vs),optSpeedInd_BEHVs_ADS(rH,rL,vs)]=min(TCO_BEHVs_ADS);
            [TCO_min_BEHVs_HD(rH,rL,vs),optSpeedInd_BEHVs_HD(rH,rL,vs)]=min(TCO_BEHVs_HD);
            [TCO_min_CHVs_ADS(rH,rL,vs),optSpeedInd_CHVs_ADS(rH,rL,vs)]=min(TCO_CHVs_ADS);
            [TCO_min_CHVs_HD(rH,rL,vs),optSpeedInd_CHVs_HD(rH,rL,vs)]=min(TCO_CHVs_HD);
        end
    end
end


rH = roadHilliness;
rL = roadLength;

% TCO cost components include: 1.driver, 2.TMMS, 3.CHV fuel, 4.El
% energy, 5.maintenance, 6.tax and insurance, 7.Chassis+ADS hardware+cabin,
% 8. EM, 9.Battery, 10.Charging ifrastructure, 11.ICE, 12.
% loading/unloading, 13. depreciation of all investment costs (TMMS+cahssis+ADS+cabin+EM+Battery+Chargind infra+ICE+loading_unloading)

TCOcomps01_CHVs_ADS = adsCHV_TCOcomponents{rH,rL,optSpeedInd_CHVs_ADS(rH,rL,1),1};
TCOcomps02_CHVs_ADS = adsCHV_TCOcomponents{rH,rL,optSpeedInd_CHVs_ADS(rH,rL,2),2};
TCOcomps03_CHVs_ADS = adsCHV_TCOcomponents{rH,rL,optSpeedInd_CHVs_ADS(rH,rL,3),3};
TCOcomps04_CHVs_ADS = adsCHV_TCOcomponents{rH,rL,optSpeedInd_CHVs_ADS(rH,rL,4),4};

TCOcomps01_CHVs_HD = hdCHV_TCOcomponents{rH,rL,optSpeedInd_CHVs_HD(rH,rL,1),1};
TCOcomps02_CHVs_HD = hdCHV_TCOcomponents{rH,rL,optSpeedInd_CHVs_HD(rH,rL,2),2};
TCOcomps03_CHVs_HD = hdCHV_TCOcomponents{rH,rL,optSpeedInd_CHVs_HD(rH,rL,3),3};
TCOcomps04_CHVs_HD = hdCHV_TCOcomponents{rH,rL,optSpeedInd_CHVs_HD(rH,rL,4),4};

TCOcomps01_BEHVs_ADS = adsBEHV_TCOcomponents{rH,rL,optSpeedInd_BEHVs_ADS(rH,rL,1),1};
TCOcomps02_BEHVs_ADS = adsBEHV_TCOcomponents{rH,rL,optSpeedInd_BEHVs_ADS(rH,rL,2),2};
TCOcomps03_BEHVs_ADS = adsBEHV_TCOcomponents{rH,rL,optSpeedInd_BEHVs_ADS(rH,rL,3),3};
TCOcomps04_BEHVs_ADS = adsBEHV_TCOcomponents{rH,rL,optSpeedInd_BEHVs_ADS(rH,rL,4),4};

TCOcomps01_BEHVs_HD = hdBEHV_TCOcomponents{rH,rL,optSpeedInd_BEHVs_HD(rH,rL,1),1};
TCOcomps02_BEHVs_HD = hdBEHV_TCOcomponents{rH,rL,optSpeedInd_BEHVs_HD(rH,rL,2),2};
TCOcomps03_BEHVs_HD = hdBEHV_TCOcomponents{rH,rL,optSpeedInd_BEHVs_HD(rH,rL,3),3};
TCOcomps04_BEHVs_HD = hdBEHV_TCOcomponents{rH,rL,optSpeedInd_BEHVs_HD(rH,rL,4),4};


fig =figure(137);
map = [230 25 75  % color map
60, 180, 75
255, 225, 25
0, 130, 200
245, 130, 48
145, 30, 180
70, 240, 240
128, 128, 128
210, 245, 60
250, 190, 190
0, 128, 128
170, 110, 40]/255;

TCOcompsVS = [TCOcomps01_BEHVs_HD(1:end-1)';TCOcomps01_BEHVs_ADS(1:end-1)';TCOcomps01_CHVs_HD(1:end-1)';TCOcomps01_CHVs_ADS(1:end-1)'];
TCOcompsVS(:,10) = TCOcompsVS(:,10)/numberOfVehicles; % Applying the effect of number of vehicles on charging infrastructure cost

subplot(1,4,1);
eu=sprintf('%c',8364);
b = bar(TCOcompsVS,'stacked','EdgeColor','none');
title('Rigid truck')
hold on
for i = 1 : 12
    b(i).FaceColor = map(i,:);
end
lab= {'BEHV, HD'; 'BEHV, ADS-DV';'CHV, HD'; 'CHV, ADS-DV'};
ylabel(['TCO/ton/year (',eu, ')'])
ax = gca;
ax.XTickLabelRotation=45;
set(gca,'XLim',[0 5],'XTick',1:4,'XTickLabel',lab)
set(gca, 'box', 'off')
ylim([0 sum(TCOcomps01_BEHVs_HD(1:end-1))+1])

for ii=1:size(TCOcompsVS,1)
    for j=1:size(TCOcompsVS,2)
        if TCOcompsVS(ii,j)>(sum(TCOcomps01_BEHVs_HD(1:end-1))+1)/35 % do not show small values 
        labels_stacked=num2str(TCOcompsVS(ii,j),'%.1f');
        hText = text(ii, sum(TCOcompsVS(ii,1:j),2), labels_stacked);
        set(hText, 'VerticalAlignment','top', 'HorizontalAlignment', 'center','FontSize',10, 'Color','k');
        end
    end
end
grid on 
set(gca, 'YGrid', 'on', 'XGrid', 'off')

%%%%%%
TCOcompsVS = [TCOcomps02_BEHVs_HD(1:end-1)';TCOcomps02_BEHVs_ADS(1:end-1)';TCOcomps02_CHVs_HD(1:end-1)';TCOcomps02_CHVs_ADS(1:end-1)'];
TCOcompsVS(:,10) = TCOcompsVS(:,10)/numberOfVehicles; % Applying the effect of number of vehicles on charging infrastructure cost

subplot(1,4,2);
eu=sprintf('%c',8364);
b = bar(TCOcompsVS,'stacked','EdgeColor','none');
title('Tractor-semitrailer')
for i = 1 : 12
    b(i).FaceColor = map(i,:);
end

lab= {'BEHV, HD'; 'BEHV, ADS-DV';'CHV, HD'; 'CHV, ADS-DV'};

ylabel(['TCO/ton/year (',eu, ')'])
ax = gca;
ax.XTickLabelRotation=45;
set(gca,'XLim',[0 5],'XTick',1:4,'XTickLabel',lab)
set(gca, 'box', 'off')
ylim([0 sum(TCOcomps01_BEHVs_HD(1:end-1))+1])

for ii=1:size(TCOcompsVS,1)
    for j=1:size(TCOcompsVS,2)
        if TCOcompsVS(ii,j)>(sum(TCOcomps01_BEHVs_HD(1:end-1))+1)/35 % do not show small values
        labels_stacked=num2str(TCOcompsVS(ii,j),'%.1f');
        hText = text(ii, sum(TCOcompsVS(ii,1:j),2), labels_stacked);
        set(hText, 'VerticalAlignment','top', 'HorizontalAlignment', 'center','FontSize',10, 'Color','k');
        end
    end
end


grid on 
set(gca, 'YGrid', 'on', 'XGrid', 'off')

%%%%%%
TCOcompsVS = [TCOcomps03_BEHVs_HD(1:end-1)';TCOcomps03_BEHVs_ADS(1:end-1)';TCOcomps03_CHVs_HD(1:end-1)';TCOcomps03_CHVs_ADS(1:end-1)'];
TCOcompsVS(:,10) = TCOcompsVS(:,10)/numberOfVehicles; % Applying the effect of number of vehicles on charging infrastructure cost

subplot(1,4,3);
eu=sprintf('%c',8364);

b = bar(TCOcompsVS,'stacked','EdgeColor','none');
title('Nordic combination')
for i = 1 : 12
    b(i).FaceColor = map(i,:);
end

lab= {'BEHV, HD'; 'BEHV, ADS-DV';'CHV, HD'; 'CHV, ADS-DV'};
ylabel(['TCO/ton/year (',eu, ')'])
ax = gca;
ax.XTickLabelRotation=45;
set(gca,'XLim',[0 5],'XTick',1:4,'XTickLabel',lab)
set(gca, 'box', 'off')
ylim([0 sum(TCOcomps01_BEHVs_HD(1:end-1))+1])

for ii=1:size(TCOcompsVS,1)
    for j=1:size(TCOcompsVS,2)
        if TCOcompsVS(ii,j)>(sum(TCOcomps01_BEHVs_HD(1:end-1))+1)/35 % do not show small values
        labels_stacked=num2str(TCOcompsVS(ii,j),'%.1f');
        hText = text(ii, sum(TCOcompsVS(ii,1:j),2), labels_stacked);
        set(hText, 'VerticalAlignment','top', 'HorizontalAlignment', 'center','FontSize',10, 'Color','k');
        end
    end
end
grid on 
set(gca, 'YGrid', 'on', 'XGrid', 'off')

%%%%%%
TCOcompsVS = [TCOcomps04_BEHVs_HD(1:end-1)';TCOcomps04_BEHVs_ADS(1:end-1)';TCOcomps04_CHVs_HD(1:end-1)';TCOcomps04_CHVs_ADS(1:end-1)'];
TCOcompsVS(:,10) = TCOcompsVS(:,10)/numberOfVehicles; % Applying the effect of number of vehicles on charging infrastructure cost

subplot(1,4,4);
eu=sprintf('%c',8364);

b = bar(TCOcompsVS,'stacked','EdgeColor','none');
title('A-double')
for i = 1 : 12
    b(i).FaceColor = map(i,:);
end

lab= {'BEHV, HD'; 'BEHV, ADS-DV';'CHV, HD'; 'CHV, ADS-DV'};
ylabel(['TCO/ton/year (',eu, ')'])
ax = gca;
ax.XTickLabelRotation=45;
set(gca,'XLim',[0 5],'XTick',1:4,'XTickLabel',lab)
set(gca, 'box', 'off')
ylim([0 sum(TCOcomps01_BEHVs_HD(1:end-1))+1])

for ii=1:size(TCOcompsVS,1)
    for j=1:size(TCOcompsVS,2)
        if TCOcompsVS(ii,j)>(sum(TCOcomps01_BEHVs_HD(1:end-1))+1)/35 % do not show small values
            labels_stacked=num2str(TCOcompsVS(ii,j),'%.1f');
            hText = text(ii, sum(TCOcompsVS(ii,1:j),2), labels_stacked);
            set(hText, 'VerticalAlignment','top', 'HorizontalAlignment', 'center','FontSize',10, 'Color','k');
        end
    end
end
grid on 
set(gca, 'YGrid', 'on', 'XGrid', 'off')


lgd = legend('Driver','TMMS','CHV fuel','El. energy', 'Maint.', 'Tax&Insur.', 'Chassis', 'EM',  'Battery', ...
    'Charging infr.','ICE', 'LU','location','northeast');

lgd.FontSize = 8;

set(gcf, 'Position',[442         294        1120         531])

text( -7.5, (sum(TCOcomps01_BEHVs_HD(1:end-1))+1)+(sum(TCOcomps01_BEHVs_HD(1:end-1))+1)/20, [rHliName{roadHilliness},', ', rLnames{rL}], 'FontSize', 14', 'FontWeight', 'Bold', ...
      'HorizontalAlignment', 'Center', 'VerticalAlignment', 'Bottom' ) ; 


%% Optimal propulsion-infrastracture and optimum set speed for different vehicle configurations (vehicle sizes).

VarNames = {'RoadIndex', 'vehicleSizeIndex', 'EMtypeIndex', 'NumberOfEMsIndex', 'BatteryTypeIndex', 'NumberOfBatteries', 'CHV_0_or_BEHV_1', ...
    'ICEsizeIndex', 'ChargingPowerIndexNode1', 'ChargingPowerIndexNode2', 'Loading_unloadingIndexUnit1Node1', 'Loading_unloadingIndexUnit2Node1',...
    'Loading_unloadingIndexUnit1Node2', 'Loading_unloadingIndexUnit2Node2','OptimumAverageSpeed_km'};
rowNames = {'optPropSys_RT_BEHVs_HD','optPropSys_RT_BEHVs_ADS','optPropSys_RT_CHVs_HD','optPropSys_RT_CHVs_ADS','optPropSys_TS_BEHVs_HD','optPropSys_TS_BEHVs_ADS',...
    'optPropSys_TS_CHVs_HD','optPropSys_TS_CHVs_ADS','optPropSys_NC_BEHVs_HD','optPropSys_NC_BEHVs_ADS','optPropSys_NC_CHVs_HD','optPropSys_NC_CHVs_ADS',...
    'optPropSys_AD_BEHVs_HD','optPropSys_AD_BEHVs_ADS','optPropSys_AD_CHVs_HD','optPropSys_AD_CHVs_ADS'};
optPropSys_RT_BEHVs_HD = hdBEHV_optPropInfra{rH,rL,optSpeedInd_BEHVs_HD(rH,rL,1),1};
optPropSys_RT_BEHVs_HD ([8,12,14]) = nan; % RT has only one loading/unloading unit then loading/unloading on second unit is irrelevant. Moreover, on electic vehicle ICE information is irrelevant.

optPropSys_RT_BEHVs_ADS = adsBEHV_optPropInfra{rH,rL,optSpeedInd_BEHVs_ADS(rH,rL,1),1};
optPropSys_RT_BEHVs_ADS([8,12,14]) = nan; % RT has only one loading/unloading unit then loading/unloading on second unit is irrelevant. 

optPropSys_RT_CHVs_HD = hdCHV_optPropInfra{rH,rL,optSpeedInd_CHVs_HD(rH,rL,1),1};
optPropSys_RT_CHVs_HD([3,4,5,6,9,10,12,14]) = nan; % RT has only one loading/unloading unit then loading/unloading on second unit is irelevant. Moreover, electic propulsion data on a conventional conventional are irrelevant.

optPropSys_RT_CHVs_ADS = adsCHV_optPropInfra{rH,rL,optSpeedInd_CHVs_ADS(rH,rL,1),1};
optPropSys_RT_CHVs_ADS([3,4,5,6,9,10,12,14]) = nan; % RT has only one loading/unloading unit then loading/unloading on second unit is irelevant. Moreover, electic propulsion data on a conventional conventional are irrelevant.


optPropSys_TS_BEHVs_HD = hdBEHV_optPropInfra{rH,rL,optSpeedInd_BEHVs_HD(rH,rL,2),2};
optPropSys_TS_BEHVs_HD([8,12,14])= nan; % TS has only one loading/unloading unit then loading/unloading on second unit is irrelevant. Moreover, on electic vehicle ICE information is irrelevant.

optPropSys_TS_BEHVs_ADS = adsBEHV_optPropInfra{rH,rL,optSpeedInd_BEHVs_ADS(rH,rL,2),2};
optPropSys_TS_BEHVs_ADS([8,12,14])= nan; % TS has only one loading/unloading unit then loading/unloading on second unit is irrelevant. Moreover, on electic vehicle ICE information is irrelevant.

optPropSys_TS_CHVs_HD = hdCHV_optPropInfra{rH,rL,optSpeedInd_CHVs_HD(rH,rL,2),2};
optPropSys_TS_CHVs_HD([3,4,5,6,9,10,12,14]) = nan; % RT has only one loading/unloading unit then loading/unloading on second unit is irelevant. Moreover, electic propulsion data on a conventional conventional are irrelevant.

optPropSys_TS_CHVs_ADS = adsCHV_optPropInfra{rH,rL,optSpeedInd_CHVs_ADS(rH,rL,2),2};
optPropSys_TS_CHVs_ADS([3,4,5,6,9,10,12,14]) = nan; % RT has only one loading/unloading unit then loading/unloading on second unit is irelevant. Moreover, electic propulsion data on a conventional conventional are irrelevant.


optPropSys_NC_BEHVs_HD = hdBEHV_optPropInfra{rH,rL,optSpeedInd_BEHVs_HD(rH,rL,3),3};
optPropSys_NC_BEHVs_HD(8)= nan; % On electic vehicle ICE information is irrelevant.

optPropSys_NC_BEHVs_ADS = adsBEHV_optPropInfra{rH,rL,optSpeedInd_BEHVs_ADS(rH,rL,3),3};
optPropSys_NC_BEHVs_ADS(8)= nan; % On electic vehicle ICE information is irrelevant.

optPropSys_NC_CHVs_HD = hdCHV_optPropInfra{rH,rL,optSpeedInd_CHVs_HD(rH,rL,3),3};
optPropSys_NC_CHVs_HD([3,4,5,6,9,10]) = nan; % Electic propulsion data on a conventional vehicle are irrelevant.

optPropSys_NC_CHVs_ADS = adsCHV_optPropInfra{rH,rL,optSpeedInd_CHVs_ADS(rH,rL,3),3};
optPropSys_NC_CHVs_ADS([3,4,5,6,9,10]) = nan; % Electic propulsion data on a conventional vehicle are irrelevant.


optPropSys_AD_BEHVs_HD = hdBEHV_optPropInfra{rH,rL,optSpeedInd_BEHVs_HD(rH,rL,4),4};
optPropSys_AD_BEHVs_HD(8)= nan; % On electic vehicle ICE information is irrelevant.

optPropSys_AD_BEHVs_ADS = adsBEHV_optPropInfra{rH,rL,optSpeedInd_BEHVs_ADS(rH,rL,4),4};
optPropSys_AD_BEHVs_ADS(8)= nan; % On electic vehicle ICE information is irrelevant.

optPropSys_AD_CHVs_HD = hdCHV_optPropInfra{rH,rL,optSpeedInd_CHVs_HD(rH,rL,4),4};
optPropSys_AD_CHVs_HD([3,4,5,6,9,10]) = nan; % Electic propulsion data on a conventional vehicle are irrelevant.

optPropSys_AD_CHVs_ADS = adsCHV_optPropInfra{rH,rL,optSpeedInd_CHVs_ADS(rH,rL,4),4};
optPropSys_AD_CHVs_ADS([3,4,5,6,9,10]) = nan; % Electic propulsion data on a conventional vehicle are irrelevant.


tableData = [[optPropSys_RT_BEHVs_HD,optSpeedInd_BEHVs_HD(rH,rL,1)*10+10]; [optPropSys_RT_BEHVs_ADS,optSpeedInd_BEHVs_ADS(rH,rL,1)*10+10];[optPropSys_RT_CHVs_HD,optSpeedInd_CHVs_HD(rH,rL,1)*10+10];[optPropSys_RT_CHVs_ADS,optSpeedInd_CHVs_ADS(rH,rL,1)*10+10];...
    [optPropSys_TS_BEHVs_HD,optSpeedInd_BEHVs_HD(rH,rL,2)*10+10]; [optPropSys_TS_BEHVs_ADS,optSpeedInd_BEHVs_ADS(rH,rL,2)*10+10]; [optPropSys_TS_CHVs_HD,optSpeedInd_CHVs_HD(rH,rL,2)*10+10]; [optPropSys_TS_CHVs_ADS,optSpeedInd_CHVs_ADS(rH,rL,2)*10+10]; ...
    [optPropSys_NC_BEHVs_HD,optSpeedInd_BEHVs_HD(rH,rL,3)*10+10]; [optPropSys_NC_BEHVs_ADS,optSpeedInd_BEHVs_ADS(rH,rL,3)*10+10]; [optPropSys_NC_CHVs_HD,optSpeedInd_CHVs_HD(rH,rL,3)*10+10]; [optPropSys_NC_CHVs_ADS,optSpeedInd_CHVs_ADS(rH,rL,3)*10+10];...
    [optPropSys_AD_BEHVs_HD,optSpeedInd_BEHVs_HD(rH,rL,4)*10+10]; [optPropSys_AD_BEHVs_ADS,optSpeedInd_BEHVs_ADS(rH,rL,4)*10+10]; [optPropSys_AD_CHVs_HD,optSpeedInd_CHVs_HD(rH,rL,4)*10+10]; [optPropSys_AD_CHVs_ADS,optSpeedInd_CHVs_ADS(rH,rL,4)*10+10]];

T = table(tableData(:,1),tableData(:,2),tableData(:,3),tableData(:,4),...
    tableData(:,5),tableData(:,6),tableData(:,7),tableData(:,8),...
    tableData(:,9),tableData(:,10),tableData(:,11),tableData(:,12),...
    tableData(:,13),tableData(:,14),tableData(:,15), 'VariableNames',VarNames,'RowNames',rowNames);

disp(['Propulsion and infrastructure design of different vehicles and driving systems on a ', [rHliName{roadHilliness},', ', rLnames{rL}],...
    ', driving with an optimum average speed, while there is only one vehicle in the fleet (NaN is shown if a parameter value is irrelevant for the vehicle or the driving system):'])
fprintf('\n')
disp(T)
fprintf('\n')
disp('The actual value of a parameter can be read using its index and the range of corresponding design varable given in the article. RoadIndex is always 1.')
