# Supplementary material for: Optimization data on total cost of ownership for conventional and battery electric heavy vehicles driven by humans and by automated driving systems
Source: Data Brief. 2020 Apr 18;30:105566. doi: 10.1016/j.dib.2020.105566 (PMC7214845; doi:10.1016/j.dib.2020.105566)
Supplement: Supplementary Data S1 — Supplementary Raw Research Data. This is open data under the CC BY license http://creativecommons.org/licenses/by/4.0/ [file mmc1.zip › Data/sensitivityFigures.m]

% The code is written by Toheed Ghandriz (toheed.ghandriz@chalmers.se)
% Division of Vehicle Engineering and Autonomous Systems,
% Department of Mechanics and Maritime Sciences, Chalmers University of
% Technology, SE-41296 Gothenburg, Sweden.

% The code is a part of supplementary materials of the Data in Brief article
% "Optimization data on total cost of ownership for conventional and battery 
% electric heavy vehicles driven by human and by Automated Driving
% Systems", journal of Data in Brief, Elsevier.

close all
clear
clc

vehicleSize = 2;    % Please choose a number ( 1: Rigid truck, 2: Tractor-semitrailer, 3: Nordic combination, 4: A-double)
roadHilliness = 1;  % Please choose a number ( 1: Flat road, 2: Predominantly flat road, 3: Hilly road, 4: Very hilly road)
roadLength = 5;     % Please choose a number ( 1: 10 km, 2: 20 km, 3: 40 km, 4: 80 km, 5: 160 km, 6: 320 km)

    

load('sensitivityData.mat')

%% Sensitivity to cost_Elenergy

param.cost_Elenergy = 0.1; 
scaleValue = [0.55,0.85,1.15,1.45]*param.cost_Elenergy; % According to sensitivity analysis
stackData = zeros(length(scaleValue),12,4);
aa = cell2mat(squeeze(hdBEHV_TCOcomps_sensitivityTo_costElenergy(roadHilliness,roadLength,vehicleSize,[1,3,5,7]))')';  
bb = cell2mat(squeeze(adsBEHV_TCOcomps_sensitivityTo_costElenergy(roadHilliness,roadLength,vehicleSize,[1,3,5,7]))')';
cc = cell2mat(squeeze(hdCHV_TCOcomps_sensitivityTo_costElenergy(roadHilliness,roadLength,vehicleSize,[1,3,5,7]))')';
dd = cell2mat(squeeze(adsCHV_TCOcomps_sensitivityTo_costElenergy(roadHilliness,roadLength,vehicleSize,[1,3,5,7]))')';
stackData(:,:,1) = aa(:,1:end-1); 
stackData(:,:,2) = bb(:,1:end-1); 
stackData(:,:,3) = cc(:,1:end-1); 
stackData(:,:,4) = dd(:,1:end-1);

groupLabels= cell(1,length(scaleValue));
for i=1: length(scaleValue)
    groupLabels{i} = num2str(scaleValue(i));
end

figure (99);
subplot(4,2,8)
[h,fig] = plotBars(stackData, groupLabels);
fig.Position= [278   577   820   420];
% Chance the colors of each bar segment
colors = [230 25 75
60, 180, 75
255, 225, 25
0, 130, 200
245, 130, 48
145, 30, 180
70, 240, 240
128, 128, 128
210, 245, 60
250, 190, 190
0, 128, 128
170, 110, 40]/255;

eu=sprintf('%c',8364);
colors = repelem(colors,size(h,1),1); 
colors = mat2cell(colors,ones(size(colors,1),1),3);
set(h,{'FaceColor'},colors)
xlabel(['Price of electric energy (',eu, '/kWh)'])
ylabel(['TCO/ton/year (',eu, ')'])

YYlim = max(max([adsBEHV_TCO_sensitivityTo_costElenergy(roadHilliness,roadLength,vehicleSize,:),hdBEHV_TCO_sensitivityTo_costElenergy(roadHilliness,roadLength,vehicleSize,:),...
    adsCHV_TCO_sensitivityTo_costElenergy(roadHilliness,roadLength,vehicleSize,:), hdCHV_TCO_sensitivityTo_costElenergy(roadHilliness,roadLength,vehicleSize,:)]));
ylim([0 YYlim+YYlim/20])
xlim([0.05 8])
set(gca, 'box', 'off')
grid on 
set(gca, 'YGrid', 'on', 'XGrid', 'off')

set(gcf, 'Position',[753         -71         952        1168])

t1 = 0.03; t2 = -0.02; t3 = 0.01; t4 = -0.01;
% to remove the white margine around figure:
ax1 = gca;
outerpos = ax1.OuterPosition;
left = outerpos(1) + t1;
bottom = outerpos(2) + t2;
ax_width = outerpos(3) + t3;
ax_height = outerpos(4) + t4;
ax1.Position = [left bottom ax_width ax_height];

figure(1001);
subplot(4,2,8)
scaleValue = [0.55,0.7,0.85,1,1.15,1.3,1.45]*param.cost_Elenergy; % According to sensitivity analysis
plot(scaleValue,squeeze(adsBEHV_TCO_sensitivityTo_costElenergy(roadHilliness,roadLength,vehicleSize,1:length(scaleValue))),'-*','linewidth',1) 
hold on
grid on 

plot(scaleValue,squeeze(hdBEHV_TCO_sensitivityTo_costElenergy(roadHilliness,roadLength,vehicleSize,1:length(scaleValue))),'-^','linewidth',1)
plot(scaleValue,squeeze(adsCHV_TCO_sensitivityTo_costElenergy(roadHilliness,roadLength,vehicleSize,1:length(scaleValue))),'-+','linewidth',1)
plot(scaleValue,squeeze(hdCHV_TCO_sensitivityTo_costElenergy(roadHilliness,roadLength,vehicleSize,1:length(scaleValue))),'-x','linewidth',1)
xlabel(['Price of electric energy (',eu, '/kWh)'])
ylabel(['TCO/ton/year (',eu, ')'])
set(gca, 'box', 'off')
YYlim = max(max([adsBEHV_TCO_sensitivityTo_costElenergy(roadHilliness,roadLength,vehicleSize,:),hdBEHV_TCO_sensitivityTo_costElenergy(roadHilliness,roadLength,vehicleSize,:),...
    adsCHV_TCO_sensitivityTo_costElenergy(roadHilliness,roadLength,vehicleSize,:), hdCHV_TCO_sensitivityTo_costElenergy(roadHilliness,roadLength,vehicleSize,:)]));
ylim([0 YYlim+YYlim/20])
xticks(scaleValue)
hold on

set(gcf, 'Position',[753         -71         952        1168])

t1 = 0.03; t2 = -0.02; t3 = 0.01; t4 = -0.01;
% to remove the white margine around figure:
ax1 = gca;
outerpos = ax1.OuterPosition;
left = outerpos(1) + t1;
bottom = outerpos(2) + t2;
ax_width = outerpos(3) + t3;
ax_height = outerpos(4) + t4;
ax1.Position = [left bottom ax_width ax_height];

%% Sensitivity to costFuelLiter

param.CostFuelLiter = 1.4; 
scaleValue = [0.55,0.85,1.15,1.45]*param.CostFuelLiter; % According to sensitivity analysis
stackData = zeros(length(scaleValue),12,4);
aa = cell2mat(squeeze(hdBEHV_TCOcomps_sensitivityTo_costFuelLiter(roadHilliness,roadLength,vehicleSize,[1,3,5,7]))')';  
bb = cell2mat(squeeze(adsBEHV_TCOcomps_sensitivityTo_costFuelLiter(roadHilliness,roadLength,vehicleSize,[1,3,5,7]))')';
cc = cell2mat(squeeze(hdCHV_TCOcomps_sensitivityTo_costFuelLiter(roadHilliness,roadLength,vehicleSize,[1,3,5,7]))')';
dd = cell2mat(squeeze(adsCHV_TCOcomps_sensitivityTo_costFuelLiter(roadHilliness,roadLength,vehicleSize,[1,3,5,7]))')';
stackData(:,:,1) = aa(:,1:end-1);
stackData(:,:,2) = bb(:,1:end-1);
stackData(:,:,3) = cc(:,1:end-1);
stackData(:,:,4) = dd(:,1:end-1);

groupLabels= cell(1,length(scaleValue));
for i=1: length(scaleValue)
    groupLabels{i} = num2str(scaleValue(i));
end

figure (99);
subplot(4,2,7)
[h,fig0] = plotBars(stackData, groupLabels);
hold on
colors = [230 25 75
60, 180, 75
255, 225, 25
0, 130, 200
245, 130, 48
145, 30, 180
70, 240, 240
128, 128, 128
210, 245, 60
250, 190, 190
0, 128, 128
170, 110, 40]/255;

eu=sprintf('%c',8364);
colors = repelem(colors,size(h,1),1); 
colors = mat2cell(colors,ones(size(colors,1),1),3);
set(h,{'FaceColor'},colors)
xlabel(['Price of fuel (',eu, '/lit)'])
ylabel(['TCO/ton/year (',eu, ')'])
YYlim = max(max([squeeze(adsBEHV_TCO_sensitivityTo_costFuelLiter(roadHilliness,roadLength,vehicleSize,:)),squeeze(hdBEHV_TCO_sensitivityTo_costFuelLiter(roadHilliness,roadLength,vehicleSize,:)),...
    squeeze(adsCHV_TCO_sensitivityTo_costFuelLiter(roadHilliness,roadLength,vehicleSize,:)), squeeze(hdCHV_TCO_sensitivityTo_costFuelLiter(roadHilliness,roadLength,vehicleSize,:))]));
ylim([0 YYlim+YYlim/20])                                                                                     
xlim([0.05 8])
set(gca, 'box', 'off')
grid on 
set(gca, 'YGrid', 'on', 'XGrid', 'off')
% hold on 


t1 = -0.02; t2 = -0.02; t3 = 0.01; t4 = -0.01;
% to remove the white margine around figure:
ax1 = gca;
outerpos = ax1.OuterPosition;
left = outerpos(1) + t1;
bottom = outerpos(2) + t2;
ax_width = outerpos(3) + t3;
ax_height = outerpos(4) + t4;
ax1.Position = [left bottom ax_width ax_height];

figure(1001)
subplot(4,2,1)
scaleValue = [0.55,0.7,0.85,1,1.15,1.3,1.45]*param.CostFuelLiter; % According to sensitivity analysis
plot(scaleValue,squeeze(adsBEHV_TCO_sensitivityTo_costFuelLiter(roadHilliness,roadLength,vehicleSize,1:length(scaleValue))),'-*','linewidth',1) 
hold on
grid on 
plot(scaleValue,squeeze(hdBEHV_TCO_sensitivityTo_costFuelLiter(roadHilliness,roadLength,vehicleSize,1:length(scaleValue))),'-^','linewidth',1)
plot(scaleValue,squeeze(adsCHV_TCO_sensitivityTo_costFuelLiter(roadHilliness,roadLength,vehicleSize,1:length(scaleValue))),'-+','linewidth',1)
plot(scaleValue,squeeze(hdCHV_TCO_sensitivityTo_costFuelLiter(roadHilliness,roadLength,vehicleSize,1:length(scaleValue))),'-x','linewidth',1)
xlabel(['Price of fuel (',eu, '/lit)'])
ylabel(['TCO/ton/year (',eu, ')'])
set(gca, 'box', 'off')

ylim([0 YYlim+YYlim/20])
xticks(scaleValue)
hold on

t1 = -0.02; t2 = 0.07; t3 = 0.01; t4 = -0.01;
% to remove the white margine around figure:
ax1 = gca;
outerpos = ax1.OuterPosition;
left = outerpos(1) + t1;
bottom = outerpos(2) + t2;
ax_width = outerpos(3) + t3;
ax_height = outerpos(4) + t4;
ax1.Position = [left bottom ax_width ax_height];

%% Sensitivity to bpack_prise

scaleValue = [0.55,0.85,1.15,1.45]*100; % According to sensitivity analysis
stackData = zeros(length(scaleValue),12,4);
aa = cell2mat(squeeze(hdBEHV_TCOcomps_sensitivityTo_bpack_prise(roadHilliness,roadLength,vehicleSize,[1,3,5,7]))')';  
bb = cell2mat(squeeze(adsBEHV_TCOcomps_sensitivityTo_bpack_prise(roadHilliness,roadLength,vehicleSize,[1,3,5,7]))')';
cc = cell2mat(squeeze(hdCHV_TCOcomps_sensitivityTo_bpack_prise(roadHilliness,roadLength,vehicleSize,[1,3,5,7]))')';
dd = cell2mat(squeeze(adsCHV_TCOcomps_sensitivityTo_bpack_prise(roadHilliness,roadLength,vehicleSize,[1,3,5,7]))')';
stackData(:,:,1) = aa(:,1:end-1);
stackData(:,:,2) = bb(:,1:end-1);
stackData(:,:,3) = cc(:,1:end-1);
stackData(:,:,4) = dd(:,1:end-1);


groupLabels= cell(1,length(scaleValue));
% stackData = randi(100,7,4,13); 
for i=1: length(scaleValue)
    groupLabels{i} = num2str(scaleValue(i));
end

figure (99);
subplot(4,2,3)
[h,fig0] = plotBars(stackData, groupLabels);
hold on
% fig.Position= [278   577   820   420];
% Chance the colors of each bar segment
% colors = jet(size(h,2)); %or define your own color order; 1 for each m segments
colors = [230 25 75
60, 180, 75
255, 225, 25
0, 130, 200
245, 130, 48
145, 30, 180
70, 240, 240
128, 128, 128
210, 245, 60
250, 190, 190
0, 128, 128
170, 110, 40]/255;

eu=sprintf('%c',8364);
colors = repelem(colors,size(h,1),1); 
colors = mat2cell(colors,ones(size(colors,1),1),3);
set(h,{'FaceColor'},colors)
xlabel(['Percentage of nominal battery price'])
ylabel(['TCO/ton/year (',eu, ')'])
YYlim = max(max([adsBEHV_TCO_sensitivityTo_bpack_prise(roadHilliness,roadLength,vehicleSize,:),hdBEHV_TCO_sensitivityTo_bpack_prise(roadHilliness,roadLength,vehicleSize,:),...
    adsCHV_TCO_sensitivityTo_bpack_prise(roadHilliness,roadLength,vehicleSize,:), hdCHV_TCO_sensitivityTo_bpack_prise(roadHilliness,roadLength,vehicleSize,:)]));
ylim([0 YYlim+YYlim/20])
xlim([0.05 8])
set(gca, 'box', 'off')

grid on 
set(gca, 'YGrid', 'on', 'XGrid', 'off')

t1 = -0.02; t2 = 0.04; t3 = 0.01; t4 = -0.01;
% to remove the white margine around figure:
ax1 = gca;
outerpos = ax1.OuterPosition;
left = outerpos(1) + t1;
bottom = outerpos(2) + t2;
ax_width = outerpos(3) + t3;
ax_height = outerpos(4) + t4;
ax1.Position = [left bottom ax_width ax_height];

figure(1001)
subplot(4,2,3)
scaleValue = [0.55,0.7,0.85,1,1.15,1.3,1.45]*100; % According to sensitivity analysis
plot(scaleValue,squeeze(adsBEHV_TCO_sensitivityTo_bpack_prise(roadHilliness,roadLength,vehicleSize,1:length(scaleValue))),'-*','linewidth',1) 
hold on
grid on 
plot(scaleValue,squeeze(hdBEHV_TCO_sensitivityTo_bpack_prise(roadHilliness,roadLength,vehicleSize,1:length(scaleValue))),'-^','linewidth',1)
plot(scaleValue,squeeze(adsCHV_TCO_sensitivityTo_bpack_prise(roadHilliness,roadLength,vehicleSize,1:length(scaleValue))),'-+','linewidth',1)
plot(scaleValue,squeeze(hdCHV_TCO_sensitivityTo_bpack_prise(roadHilliness,roadLength,vehicleSize,1:length(scaleValue))),'-x','linewidth',1)
xlabel(['Percentage of nominal battery price'])
ylabel(['TCO/ton/year (',eu, ')'])
set(gca, 'box', 'off')
ylim([0 YYlim+YYlim/20])
xticks(scaleValue)
hold on

t1 = -0.02; t2 = 0.04; t3 = 0.01; t4 = -0.01;
% to remove the white margine around figure:
ax1 = gca;
outerpos = ax1.OuterPosition;
left = outerpos(1) + t1;
bottom = outerpos(2) + t2;
ax_width = outerpos(3) + t3;
ax_height = outerpos(4) + t4;
ax1.Position = [left bottom ax_width ax_height];

%% Sensitivity to iceEff


scaleValue = [0.55,0.85,1.15,1.45]*100; % According to sensitivity analysis
stackData = zeros(length(scaleValue),12,4);
aa = cell2mat(squeeze(hdBEHV_TCOcomps_sensitivityTo_iceEff(roadHilliness,roadLength,vehicleSize,[1,3,5,7]))')';  
bb = cell2mat(squeeze(adsBEHV_TCOcomps_sensitivityTo_iceEff(roadHilliness,roadLength,vehicleSize,[1,3,5,7]))')';
cc = cell2mat(squeeze(hdCHV_TCOcomps_sensitivityTo_iceEff(roadHilliness,roadLength,vehicleSize,[1,3,5,7]))')';
dd = cell2mat(squeeze(adsCHV_TCOcomps_sensitivityTo_iceEff(roadHilliness,roadLength,vehicleSize,[1,3,5,7]))')';
stackData(:,:,1) = aa(:,1:end-1);
stackData(:,:,2) = bb(:,1:end-1);
stackData(:,:,3) = cc(:,1:end-1);
stackData(:,:,4) = dd(:,1:end-1);


groupLabels= cell(1,length(scaleValue));
% stackData = randi(100,7,4,13); 
for i=1: length(scaleValue)
    groupLabels{i} = num2str(scaleValue(i));
end

figure (99);
subplot(4,2,4)
[h,fig0] = plotBars(stackData, groupLabels);
hold on
colors = [230 25 75
60, 180, 75
255, 225, 25
0, 130, 200
245, 130, 48
145, 30, 180
70, 240, 240
128, 128, 128
210, 245, 60
250, 190, 190
0, 128, 128
170, 110, 40]/255;

eu=sprintf('%c',8364);
colors = repelem(colors,size(h,1),1); 
colors = mat2cell(colors,ones(size(colors,1),1),3);
set(h,{'FaceColor'},colors)
xlabel(['Percentage of nominal ICE efficiency'])
ylabel(['TCO/ton/year (',eu, ')'])
YYlim = max(max([adsBEHV_TCO_sensitivityTo_iceEff(roadHilliness,roadLength,vehicleSize,:),hdBEHV_TCO_sensitivityTo_iceEff(roadHilliness,roadLength,vehicleSize,:),...
    adsCHV_TCO_sensitivityTo_iceEff(roadHilliness,roadLength,vehicleSize,:), hdCHV_TCO_sensitivityTo_iceEff(roadHilliness,roadLength,vehicleSize,:)]));
ylim([0 YYlim+YYlim/20])
xlim([0.05 8])
set(gca, 'box', 'off')

grid on 
set(gca, 'YGrid', 'on', 'XGrid', 'off')

t1 = 0.03; t2 = 0.04; t3 = 0.01; t4 = -0.01;
% to remove the white margine around figure:
ax1 = gca;
outerpos = ax1.OuterPosition;
left = outerpos(1) + t1;
bottom = outerpos(2) + t2;
ax_width = outerpos(3) + t3;
ax_height = outerpos(4) + t4;
ax1.Position = [left bottom ax_width ax_height];

figure(1001)
subplot(4,2,4)
scaleValue = [0.55,0.7,0.85,1,1.15,1.3,1.45]*100; % According to sensitivity analysis
plot(scaleValue,squeeze(adsBEHV_TCO_sensitivityTo_iceEff(roadHilliness,roadLength,vehicleSize,1:length(scaleValue))),'-*','linewidth',1) 
hold on
grid on 
plot(scaleValue,squeeze(hdBEHV_TCO_sensitivityTo_iceEff(roadHilliness,roadLength,vehicleSize,1:length(scaleValue))),'-^','linewidth',1)
plot(scaleValue,squeeze(adsCHV_TCO_sensitivityTo_iceEff(roadHilliness,roadLength,vehicleSize,1:length(scaleValue))),'-+','linewidth',1)
plot(scaleValue,squeeze(hdCHV_TCO_sensitivityTo_iceEff(roadHilliness,roadLength,vehicleSize,1:length(scaleValue))),'-x','linewidth',1)
xlabel(['Percentage of nominal ICE efficiency'])
ylabel(['TCO/ton/year (',eu, ')'])
set(gca, 'box', 'off')


ylim([0 YYlim+YYlim/20])
xticks(scaleValue)
hold on

t1 = 0.03; t2 = 0.04; t3 = 0.01; t4 = -0.01;
% to remove the white margine around figure:
ax1 = gca;
outerpos = ax1.OuterPosition;
left = outerpos(1) + t1;
bottom = outerpos(2) + t2;
ax_width = outerpos(3) + t3;
ax_height = outerpos(4) + t4;
ax1.Position = [left bottom ax_width ax_height];

%% Sensitivity to LifeTime

param.LifeTime = 8;
scaleValue = [0.55,0.85,1.15,1.45]*param.LifeTime; % According to sensitivity analysis
stackData = zeros(length(scaleValue),12,4);
aa = cell2mat(squeeze(hdBEHV_TCOcomps_sensitivityTo_LifeTime(roadHilliness,roadLength,vehicleSize,[1,3,5,7]))')';  
bb = cell2mat(squeeze(adsBEHV_TCOcomps_sensitivityTo_LifeTime(roadHilliness,roadLength,vehicleSize,[1,3,5,7]))')';
cc = cell2mat(squeeze(hdCHV_TCOcomps_sensitivityTo_LifeTime(roadHilliness,roadLength,vehicleSize,[1,3,5,7]))')';
dd = cell2mat(squeeze(adsCHV_TCOcomps_sensitivityTo_LifeTime(roadHilliness,roadLength,vehicleSize,[1,3,5,7]))')';
stackData(:,:,1) = aa(:,1:end-1);
stackData(:,:,2) = bb(:,1:end-1);
stackData(:,:,3) = cc(:,1:end-1);
stackData(:,:,4) = dd(:,1:end-1);

groupLabels= cell(1,length(scaleValue));
for i=1: length(scaleValue)
    groupLabels{i} = num2str(scaleValue(i));
end

figure (99);
subplot(4,2,5)
[h,fig0] = plotBars(stackData, groupLabels);
hold on
colors = [230 25 75
60, 180, 75
255, 225, 25
0, 130, 200
245, 130, 48
145, 30, 180
70, 240, 240
128, 128, 128
210, 245, 60
250, 190, 190
0, 128, 128
170, 110, 40]/255;

eu=sprintf('%c',8364);
colors = repelem(colors,size(h,1),1); 
colors = mat2cell(colors,ones(size(colors,1),1),3);
set(h,{'FaceColor'},colors)
xlabel('Life time (year)')
ylabel(['TCO/ton/year (',eu, ')'])
YYlim = max(max([adsBEHV_TCO_sensitivityTo_LifeTime(roadHilliness,roadLength,vehicleSize,:),hdBEHV_TCO_sensitivityTo_LifeTime(roadHilliness,roadLength,vehicleSize,:),...
    adsCHV_TCO_sensitivityTo_LifeTime(roadHilliness,roadLength,vehicleSize,:), hdCHV_TCO_sensitivityTo_LifeTime(roadHilliness,roadLength,vehicleSize,:)]));
ylim([0 YYlim+YYlim/20])
xlim([0.05 8])
set(gca, 'box', 'off')
grid on 
set(gca, 'YGrid', 'on', 'XGrid', 'off')

t1 = -0.02; t2 = 0.01; t3 = 0.01; t4 = -0.01;
% to remove the white margine around figure:
ax1 = gca;
outerpos = ax1.OuterPosition;
left = outerpos(1) + t1;
bottom = outerpos(2) + t2;
ax_width = outerpos(3) + t3;
ax_height = outerpos(4) + t4;
ax1.Position = [left bottom ax_width ax_height];

figure(1001)
subplot(4,2,5)
scaleValue = [0.55,0.7,0.85,1,1.15,1.3,1.45]*param.LifeTime; % According to sensitivity analysis
plot(scaleValue,squeeze(adsBEHV_TCO_sensitivityTo_LifeTime(roadHilliness,roadLength,vehicleSize,1:length(scaleValue))),'-*','linewidth',1) 
hold on
grid on 
plot(scaleValue,squeeze(hdBEHV_TCO_sensitivityTo_LifeTime(roadHilliness,roadLength,vehicleSize,1:length(scaleValue))),'-^','linewidth',1)
plot(scaleValue,squeeze(adsCHV_TCO_sensitivityTo_LifeTime(roadHilliness,roadLength,vehicleSize,1:length(scaleValue))),'-+','linewidth',1)
plot(scaleValue,squeeze(hdCHV_TCO_sensitivityTo_LifeTime(roadHilliness,roadLength,vehicleSize,1:length(scaleValue))),'-x','linewidth',1)
xlabel('Life time (year)')
ylabel(['TCO/ton/year (',eu, ')'])
set(gca, 'box', 'off')
ylim([0 YYlim+YYlim/20])
xticks(scaleValue)
hold on

t1 = -0.02; t2 = 0.01; t3 = 0.01; t4 = -0.01;
% to remove the white margine around figure:
ax1 = gca;
outerpos = ax1.OuterPosition;
left = outerpos(1) + t1;
bottom = outerpos(2) + t2;
ax_width = outerpos(3) + t3;
ax_height = outerpos(4) + t4;
ax1.Position = [left bottom ax_width ax_height];

%% Sensitivity to interestRate


param.interestRate = 0.05;
scaleValue = [0.55,0.85,1.15,1.45]*param.interestRate; % According to sensitivity analysis
stackData = zeros(length(scaleValue),12,4);
aa = cell2mat(squeeze(hdBEHV_TCOcomps_sensitivityTo_interestRate(roadHilliness,roadLength,vehicleSize,[1,3,5,7]))')';  
bb = cell2mat(squeeze(adsBEHV_TCOcomps_sensitivityTo_interestRate(roadHilliness,roadLength,vehicleSize,[1,3,5,7]))')';
cc = cell2mat(squeeze(hdCHV_TCOcomps_sensitivityTo_interestRate(roadHilliness,roadLength,vehicleSize,[1,3,5,7]))')';
dd = cell2mat(squeeze(adsCHV_TCOcomps_sensitivityTo_interestRate(roadHilliness,roadLength,vehicleSize,[1,3,5,7]))')';
stackData(:,:,1) = aa(:,1:end-1);
stackData(:,:,2) = bb(:,1:end-1);
stackData(:,:,3) = cc(:,1:end-1);
stackData(:,:,4) = dd(:,1:end-1);

groupLabels= cell(1,length(scaleValue));
for i=1: length(scaleValue)
    groupLabels{i} = num2str(scaleValue(i));
end

figure (99);
subplot(4,2,6)
[h,fig0] = plotBars(stackData, groupLabels);
hold on
colors = [230 25 75
60, 180, 75
255, 225, 25
0, 130, 200
245, 130, 48
145, 30, 180
70, 240, 240
128, 128, 128
210, 245, 60
250, 190, 190
0, 128, 128
170, 110, 40]/255;

eu=sprintf('%c',8364);
colors = repelem(colors,size(h,1),1); 
colors = mat2cell(colors,ones(size(colors,1),1),3);
set(h,{'FaceColor'},colors)
xlabel('Discount rate')
ylabel(['TCO/ton/year (',eu, ')'])
YYlim = max(max([adsBEHV_TCO_sensitivityTo_interestRate(roadHilliness,roadLength,vehicleSize,:),hdBEHV_TCO_sensitivityTo_interestRate(roadHilliness,roadLength,vehicleSize,:),...
    adsCHV_TCO_sensitivityTo_interestRate(roadHilliness,roadLength,vehicleSize,:), hdCHV_TCO_sensitivityTo_interestRate(roadHilliness,roadLength,vehicleSize,:)]));
ylim([0 YYlim+YYlim/20])
xlim([0.05 8])
set(gca, 'box', 'off')
grid on 
set(gca, 'YGrid', 'on', 'XGrid', 'off')

t1 = 0.03; t2 = 0.01; t3 = 0.01; t4 = -0.01;
% to remove the white margine around figure:
ax1 = gca;
outerpos = ax1.OuterPosition;
left = outerpos(1) + t1;
bottom = outerpos(2) + t2;
ax_width = outerpos(3) + t3;
ax_height = outerpos(4) + t4;
ax1.Position = [left bottom ax_width ax_height];

figure(1001)
subplot(4,2,6)
scaleValue = [0.55,0.7,0.85,1,1.15,1.3,1.45]*param.interestRate; % According to sensitivity analysis
plot(scaleValue,squeeze(adsBEHV_TCO_sensitivityTo_interestRate(roadHilliness,roadLength,vehicleSize,1:length(scaleValue))),'-*','linewidth',1) 
hold on
grid on 
plot(scaleValue,squeeze(hdBEHV_TCO_sensitivityTo_interestRate(roadHilliness,roadLength,vehicleSize,1:length(scaleValue))),'-^','linewidth',1)
plot(scaleValue,squeeze(adsCHV_TCO_sensitivityTo_interestRate(roadHilliness,roadLength,vehicleSize,1:length(scaleValue))),'-+','linewidth',1)
plot(scaleValue,squeeze(hdCHV_TCO_sensitivityTo_interestRate(roadHilliness,roadLength,vehicleSize,1:length(scaleValue))),'-x','linewidth',1)
xlabel('Discount rate')
ylabel(['TCO/ton/year (',eu, ')'])
set(gca, 'box', 'off')
ylim([0 YYlim+YYlim/20])
xlim([0.025 0.075])
xticks(scaleValue)
hold on

t1 = 0.03; t2 = 0.01; t3 = 0.01; t4 = -0.01;
% to remove the white margine around figure:
ax1 = gca;
outerpos = ax1.OuterPosition;
left = outerpos(1) + t1;
bottom = outerpos(2) + t2;
ax_width = outerpos(3) + t3;
ax_height = outerpos(4) + t4;
ax1.Position = [left bottom ax_width ax_height];

%% Sensitivity to cost_sensorsAndComp

figure(1001)
subplot(4,2,7)
scaleValue = [0.55,0.7,0.85,1,1.15,1.3,1.45]*100; % According to sensitivity analysis
plot(scaleValue,squeeze(adsBEHV_TCO_sensitivityTo_costAdsSensorsAndComp(roadHilliness,roadLength,vehicleSize,1:length(scaleValue))),'-*','linewidth',1) 
hold on
grid on 
plot(scaleValue,squeeze(hdBEHV_TCO_sensitivityTo_costAdsSensorsAndComp(roadHilliness,roadLength,vehicleSize,1:length(scaleValue))),'-^','linewidth',1)
plot(scaleValue,squeeze(adsCHV_TCO_sensitivityTo_costAdsSensorsAndComp(roadHilliness,roadLength,vehicleSize,1:length(scaleValue))),'-+','linewidth',1)
plot(scaleValue,squeeze(hdCHV_TCO_sensitivityTo_costAdsSensorsAndComp(roadHilliness,roadLength,vehicleSize,1:length(scaleValue))),'-x','linewidth',1)
xlabel('Percentage of nominal ADS specific hardware price')
ylabel(['TCO/ton/year (',eu, ')'])
set(gca, 'box', 'off')
YYlim = max(max([adsBEHV_TCO_sensitivityTo_costAdsSensorsAndComp(roadHilliness,roadLength,vehicleSize,:),hdBEHV_TCO_sensitivityTo_costAdsSensorsAndComp(roadHilliness,roadLength,vehicleSize,:),...
    adsCHV_TCO_sensitivityTo_costAdsSensorsAndComp(roadHilliness,roadLength,vehicleSize,:), hdCHV_TCO_sensitivityTo_costAdsSensorsAndComp(roadHilliness,roadLength,vehicleSize,:)]));
ylim([0 YYlim+YYlim/20])
xticks(scaleValue)
hold on

t1 = -0.02; t2 = -0.02; t3 = 0.01; t4 = -0.01;
% to remove the white margine around figure:
ax1 = gca;
outerpos = ax1.OuterPosition;
left = outerpos(1) + t1;
bottom = outerpos(2) + t2;
ax_width = outerpos(3) + t3;
ax_height = outerpos(4) + t4;
ax1.Position = [left bottom ax_width ax_height];

%% Sensitivity to utilization
rLength = [10,20,40,80,160,320];
rHill = {'FR','PFR','HR','VHR'};
vehCom = {'RT','TS','NC','AD'};
scaleValue = [0.3,0.4,0.5,0.6,0.7,0.8,0.9,1]*100; % According to sensitivity analysis

stackData = zeros(length(scaleValue),12,4);
aa = cell2mat(squeeze(hdBEHV_TCOcomps_sensitivityTo_utilization(roadHilliness,roadLength,vehicleSize,1:length(scaleValue)))')';  
bb = cell2mat(squeeze(adsBEHV_TCOcomps_sensitivityTo_utilization(roadHilliness,roadLength,vehicleSize,1:length(scaleValue)))')';
cc = cell2mat(squeeze(hdCHV_TCOcomps_sensitivityTo_utilization(roadHilliness,roadLength,vehicleSize,1:length(scaleValue)))')';
dd = cell2mat(squeeze(adsCHV_TCOcomps_sensitivityTo_utilization(roadHilliness,roadLength,vehicleSize,1:length(scaleValue)))')';
stackData(:,:,1) = aa(:,1:end-1);
stackData(:,:,2) = bb(:,1:end-1);
stackData(:,:,3) = cc(:,1:end-1);
stackData(:,:,4) = dd(:,1:end-1);

groupLabels= cell(1,length(scaleValue)); 
for i=1: length(scaleValue)
    groupLabels{i} = num2str(scaleValue(i));
end

fig =figure (99);
subplot(4,2,1)
[h,fig0] = plotBars(stackData, groupLabels);
hold on

colors = [230 25 75
60, 180, 75
255, 225, 25
0, 130, 200
245, 130, 48
145, 30, 180
70, 240, 240
128, 128, 128
210, 245, 60
250, 190, 190
0, 128, 128
170, 110, 40]/255;

eu=sprintf('%c',8364);
colors = repelem(colors,size(h,1),1); 
colors = mat2cell(colors,ones(size(colors,1),1),3);
set(h,{'FaceColor'},colors)
xlabel('Percentage of vehicle utilization','fontsize',14)
ylabel(['TCO/ton/year (',eu, ')'],'fontsize',14)
YYlim = max(max([adsBEHV_TCO_sensitivityTo_utilization(roadHilliness,roadLength,vehicleSize,:),hdBEHV_TCO_sensitivityTo_utilization(roadHilliness,roadLength,vehicleSize,:),...
    adsCHV_TCO_sensitivityTo_utilization(roadHilliness,roadLength,vehicleSize,:), hdCHV_TCO_sensitivityTo_utilization(roadHilliness,roadLength,vehicleSize,:)]));
ylim([0 YYlim+YYlim/20])
xlim([0.0 16.25])
set(gca, 'box', 'off')

lgd = legend('Driver','TMMS','Diesel fuel','El. energy', 'Maint.', 'Tax&Insur.', 'Chassis', 'EM',  'Battery', ...
    'Charging infr.','ICE', 'LU','location','northeastoutside');

lgd.FontSize = 8;

grid on 
set(gca, 'YGrid', 'on', 'XGrid', 'off')

t1 = -0.02; t2 = 0.07; t3 = 0.54; t4 = -0.01;
% to remove the white margine around figure:
ax1 = gca;
outerpos = ax1.OuterPosition;
left = outerpos(1) + t1;
bottom = outerpos(2) + t2;
ax_width = outerpos(3) + t3;
ax_height = outerpos(4) + t4;
ax1.Position = [left bottom ax_width ax_height];

hold off

fig = figure(1001);
sh = subplot(4,2,2);
scaleValue = [0.3,0.4,0.5,0.6,0.7,0.8,0.9,1]*100; % According to sensitivity analysis
plot(scaleValue,squeeze(adsBEHV_TCO_sensitivityTo_utilization(roadHilliness,roadLength,vehicleSize,1:length(scaleValue))),'-*','linewidth',1) 
hold on
grid on 
plot(scaleValue,squeeze(hdBEHV_TCO_sensitivityTo_utilization(roadHilliness,roadLength,vehicleSize,1:length(scaleValue))),'-^','linewidth',1)
plot(scaleValue,squeeze(adsCHV_TCO_sensitivityTo_utilization(roadHilliness,roadLength,vehicleSize,1:length(scaleValue))),'-+','linewidth',1)
plot(scaleValue,squeeze(hdCHV_TCO_sensitivityTo_utilization(roadHilliness,roadLength,vehicleSize,1:length(scaleValue))),'-x','linewidth',1)
xlabel('Percentage of vehicle utilization')
ylabel(['TCO/ton/year (',eu, ')'])
set(gca, 'box', 'off')
lgd = legend(['BEHV, driving automation'], ['BEHV, human driver'], ['CHV, driving automation'],['CHV, human driver'],'Location','SouthWest');
lgd.FontSize = 8;
ylim([0 YYlim+YYlim/20])
xlim([25 105])
xticks(scaleValue)

t1 = 0.03; t2 = 0.07; t3 = 0.01; t4 = -0.01;
% to remove the white margine around figure:
ax1 = gca;
outerpos = ax1.OuterPosition;
left = outerpos(1) + t1;
bottom = outerpos(2) + t2;
ax_width = outerpos(3) + t3;
ax_height = outerpos(4) + t4;
ax1.Position = [left bottom ax_width ax_height];

hold off


function [b,fig] = plotBars(sData, groupLabels)

NumGroupsPerPlot = size(sData, 1);
NumBarsPerGroup = size(sData, 3);

distanceOfxTick = 1:2:2*NumGroupsPerPlot; 
MaxGWidth = 0.8; 
groupDist = MaxGWidth/NumBarsPerGroup;

fig = [];
hold on; 
YY = squeeze(sData(:,:,1));
for i=1:NumBarsPerGroup

    X = squeeze(sData(:,:,i));    
    positions = i*2 - ((NumBarsPerGroup+1));
    groupPos = (positions)* groupDist + distanceOfxTick;
    b(i,:) = bar(distanceOfxTick,X, 'stacked','EdgeColor','none');
    set(b(i,:),'BarWidth',groupDist-0.02); 
    set(b(i,:),'XData',groupPos);
    
    for ii=1:size(X,1)
        for j=1:size(X,2)
            if X(ii,j)>(sum(YY(1,1:end-1))+1)/35 % do not show small values 
            labels_stacked=num2str(X(ii,j),'%.2f');
            hText = text(groupPos(ii), sum(X(ii,1:j),2)+(sum(YY(1,1:end-1))+1)/35/3, labels_stacked);
            set(hText, 'VerticalAlignment','top', 'HorizontalAlignment', 'center','FontSize',6, 'Color','k');
            end
        end
    end

end
hold off;
set(gca,'XTickMode','manual');
set(gca,'XTick',distanceOfxTick);
set(gca,'XTickLabelMode','manual');
set(gca,'XTickLabel',groupLabels);
end
